# Supplementary material for: Zinc as a Drug for Wilson’s Disease, Non-Alcoholic Liver Disease and COVID-19-Related Liver Injury
Source: Molecules. 2021 Oct 31;26(21):6614. doi: 10.3390/molecules26216614 (PMC8587580; doi:10.3390/molecules26216614)
Supplement: Supplementary file 1 [file molecules-26-06614-s001.zip]

Archive with 1 entries (1 files):
- molecules-1449699-supplementary.pdf
